# Supplementary material for: Identifying Single-Origin Rare Variants in Population Genomic Data
Source: Mol Biol Evol. 2025 Nov 3;42(11):msaf283. doi: 10.1093/molbev/msaf283 (PMC12646071; doi:10.1093/molbev/msaf283)
Supplement: msaf283_Supplementary_Data [file msaf283_supplementary_data.zip]

Archive with 3 entries (3 files):
- main.bbl
- natbib_2.bst
- reynolds_et_al_SI_revised.pdf
