# Supplementary material for: Identifying Single-Origin Rare Variants in Population Genomic Data
Source: Mol Biol Evol. 2025 Nov 3;42(11):msaf283. doi: 10.1093/molbev/msaf283 (PMC12646071; doi:10.1093/molbev/msaf283)
Supplement: msaf283_Supplementary_Data [file msaf283_supplementary_data.zip › main.bbl]

\begin{thebibliography}{}

\bibitem[{African Union}(2018){African
  Union}]{africanunionGeneDrivesMalaria2018}
{African Union} 2018.
\newblock Gene {{drives}} for {{malaria control}} and {{elimination}} in
  {{Africa}} {\textbar} {{AUDA-NEPAD}}.

\bibitem[Akpodiete et~al.(2019)Akpodiete, Diabate, and
  Tripet]{akpodieteEffectWaterSource2019}
Akpodiete, N.~O., Diabate, A., and Tripet, F. 2019.
\newblock Effect of water source and feed regime on development and phenotypic
  quality in {{Anopheles}} gambiae (s.l.): Prospects for improved mass-rearing
  techniques towards release programmes.
\newblock {\em Parasites \& Vectors\/}, {12}(1): 210.

\bibitem[Andr{\'e}s et~al.(2007)Andr{\'e}s, Clark, Shimmin, Boerwinkle, Sing,
  and Hixson]{andresUnderstandingAccuracyStatistical2007}
Andr{\'e}s, A.~M., Clark, A.~G., Shimmin, L., Boerwinkle, E., Sing, C.~F., and
  Hixson, J.~E. 2007.
\newblock Understanding the accuracy of statistical haplotype inference with
  sequence data of known phase.
\newblock {\em Genetic Epidemiology\/}, {31}(7): 659--671.

\bibitem[Baharian et~al.(2016)Baharian, Barakatt, Gignoux, Shringarpure,
  Errington, Blot, Bustamante, Kenny, Williams, Aldrich,
  et~al.]{baharianGreatMigrationAfricanAmerican2016}
Baharian, S., Barakatt, M., Gignoux, C.~R., Shringarpure, S., Errington, J.,
  Blot, W.~J., Bustamante, C.~D., Kenny, E.~E., Williams, S.~M., Aldrich,
  M.~C., et~al. 2016.
\newblock The {{Great Migration}} and {{African-American Genomic Diversity}}.
\newblock {\em PLOS Genetics\/}, {12}(5): e1006059.

\bibitem[Barton et~al.(2013)Barton, Etheridge, Kelleher, and
  V{\'e}ber]{bartonInferenceTwoDimensions2013}
Barton, N.~H., Etheridge, A.~M., Kelleher, J., and V{\'e}ber, A. 2013.
\newblock Inference in two dimensions: {{Allele}} frequencies versus lengths of
  shared sequence blocks.
\newblock {\em Theoretical Population Biology\/}, {87}: 105--119.

\bibitem[Baumdicker et~al.(2022)Baumdicker, Bisschop, Goldstein, Gower,
  Ragsdale, Tsambos, Zhu, Eldon, Ellerman, Galloway,
  et~al.]{baumdickerEfficientAncestryMutation2022}
Baumdicker, F., Bisschop, G., Goldstein, D., Gower, G., Ragsdale, A.~P.,
  Tsambos, G., Zhu, S., Eldon, B., Ellerman, E.~C., Galloway, J.~G., et~al.
  2022.
\newblock Efficient ancestry and mutation simulation with msprime 1.0.
\newblock {\em Genetics\/}, {220}(3): iyab229.

\bibitem[Beck et~al.(2025)Beck, Kang, and
  Z{\"o}llner]{beckBenchmarkModernStatistical2025}
Beck, A.~T., Kang, H.~M., and Z{\"o}llner, S. 2025.
\newblock A {{Benchmark}} of {{Modern Statistical Phasing Methods}}.
\newblock bioRxiv. 10.1101/2025.06.24.660794, preprint: not peer reviewed.

\bibitem[Borges(2025)Borges]{borgesRarityMutationsInflation2025}
Borges, R. 2025.
\newblock The rarity of mutations and the inflation of bacterial effective
  population sizes.
\newblock {\em Methods in Ecology and Evolution\/}, {16}(4): 722--732.

\bibitem[Browning and Browning(2013)Browning and
  Browning]{browningDetectingIdentityDescent2013}
Browning, B.~L. and Browning, S.~R. 2013.
\newblock Detecting {{Identity}} by {{Descent}} and {{Estimating Genotype Error
  Rates}} in {{Sequence Data}}.
\newblock {\em The American Journal of Human Genetics\/}, {93}(5): 840--851.

\bibitem[{Carballar-Lejaraz{\'u}} et~al.(2023){Carballar-Lejaraz{\'u}}, Dong,
  Pham, Tushar, Corder, Mondal, S{\'a}nchez~C., Lee, Marshall, Dimopoulos,
  et~al.]{carballar-lejarazuDualEffectorPopulation2023}
{Carballar-Lejaraz{\'u}}, R., Dong, Y., Pham, T.~B., Tushar, T., Corder, R.~M.,
  Mondal, A., S{\'a}nchez~C., H.~M., Lee, H.-F., Marshall, J.~M., Dimopoulos,
  G., et~al. 2023.
\newblock Dual effector population modification gene-drive strains of the
  {{African}} malaria mosquitoes, {{Anopheles}} gambiae and {{Anopheles}}
  coluzzii.
\newblock {\em Proceedings of the National Academy of Sciences\/}, {120}(29):
  e2221118120.

\bibitem[Choi et~al.(2018)Choi, Chan, Kirkness, Telenti, and
  Schork]{choiComparisonPhasingStrategies2018}
Choi, Y., Chan, A.~P., Kirkness, E., Telenti, A., and Schork, N.~J. 2018.
\newblock Comparison of phasing strategies for whole human genomes.
\newblock {\em PLOS Genetics\/}, {14}(4): e1007308.

\bibitem[Choo(1998)Choo]{chooWhyCentromereCold1998}
Choo, K. H.~A. 1998.
\newblock Why {{Is}} the {{Centromere So Cold}}?
\newblock {\em Genome Research\/}, {8}(2): 81--82.

\bibitem[Clarkson et~al.(2021)Clarkson, Miles, Harding, O'Reilly, Weetman,
  Kwiatkowski, Donnelly, and {The Anopheles gambiae 1000 Genomes
  Consortium}]{clarksonGeneticArchitectureTargetsite2021}
Clarkson, C.~S., Miles, A., Harding, N.~J., O'Reilly, A.~O., Weetman, D.,
  Kwiatkowski, D., Donnelly, M.~J., and {The Anopheles gambiae 1000 Genomes
  Consortium} 2021.
\newblock The genetic architecture of target-site resistance to pyrethroid
  insecticides in the {{African}} malaria vectors {{Anopheles}} gambiae and
  {{Anopheles}} coluzzii.
\newblock {\em Molecular Ecology\/}, {30}(21): 5303--5317.

\bibitem[Coluzzi et~al.(1985)Coluzzi, Petrarca, and {di
  Deco}]{coluzziChromosomalInversionIntergradation1985}
Coluzzi, M., Petrarca, V., and {di Deco}, M.~A. 1985.
\newblock Chromosomal inversion intergradation and incipient speciation in
  {{Anopheles}} gambiae.
\newblock {\em Bollettino di zoologia\/}, {52}(1-2): 45--63.

\bibitem[Cooper et~al.(2005)Cooper, Stone, Asimenos, Green, Batzoglou, and
  Sidow]{cooperDistributionIntensityConstraint2005}
Cooper, G.~M., Stone, E.~A., Asimenos, G., Green, E.~D., Batzoglou, S., and
  Sidow, A. 2005.
\newblock Distribution and intensity of constraint in mammalian genomic
  sequence.
\newblock {\em Genome Research\/}, {15}(7): 901--913.

\bibitem[Cubry et~al.(2017)Cubry, Vigouroux, and Fran{\c
  c}ois]{cubryEmpiricalDistributionSingletons2017}
Cubry, P., Vigouroux, Y., and Fran{\c c}ois, O. 2017.
\newblock The {{Empirical Distribution}} of {{Singletons}} for {{Geographic
  Samples}} of {{DNA Sequences}}.
\newblock {\em Frontiers in Genetics\/}, {8}.

\bibitem[Danecek et~al.(2011)Danecek, Auton, Abecasis, Albers, Banks, DePristo,
  Handsaker, Lunter, Marth, Sherry, et~al.]{danecekVariantCallFormat2011}
Danecek, P., Auton, A., Abecasis, G., Albers, C.~A., Banks, E., DePristo,
  M.~A., Handsaker, R.~E., Lunter, G., Marth, G.~T., Sherry, S.~T., et~al.
  2011.
\newblock The variant call format and {{VCFtools}}.
\newblock {\em Bioinformatics\/}, {27}(15): 2156--2158.

\bibitem[Dao et~al.(2014)Dao, Yaro, Diallo, Timbin{\'e}, Huestis, Kassogu{\'e},
  Traor{\'e}, Sanogo, Samak{\'e}, and
  Lehmann]{daoSignaturesAestivationMigration2014}
Dao, A., Yaro, A.~S., Diallo, M., Timbin{\'e}, S., Huestis, D.~L.,
  Kassogu{\'e}, Y., Traor{\'e}, A.~I., Sanogo, Z.~L., Samak{\'e}, D., and
  Lehmann, T. 2014.
\newblock Signatures of aestivation and migration in {{Sahelian}} malaria
  mosquito populations.
\newblock {\em Nature\/}, {516}(7531): 387--390.

\bibitem[Davydov et~al.(2010)Davydov, Goode, Sirota, Cooper, Sidow, and
  Batzoglou]{davydovIdentifyingHighFraction2010}
Davydov, E.~V., Goode, D.~L., Sirota, M., Cooper, G.~M., Sidow, A., and
  Batzoglou, S. 2010.
\newblock Identifying a {{High Fraction}} of the {{Human Genome}} to be under
  {{Selective Constraint Using GERP}}++.
\newblock {\em PLOS Computational Biology\/}, {6}(12): e1001025.

\bibitem[DeWitt et~al.(2021)DeWitt, Harris, Ragsdale, and
  Harris]{dewittNonparametricCoalescentInference2021}
DeWitt, W.~S., Harris, K.~D., Ragsdale, A.~P., and Harris, K. 2021.
\newblock Nonparametric coalescent inference of mutation spectrum history and
  demography.
\newblock {\em Proceedings of the National Academy of Sciences of the United
  States of America\/}, {118}(21): e2013798118.

\bibitem[Fu and Li(1993)Fu and Li]{fuStatisticalTestsNeutrality1993}
Fu, Y.~X. and Li, W.~H. 1993.
\newblock Statistical tests of neutrality of mutations.
\newblock {\em Genetics\/}, {133}(3): 693--709.

\bibitem[Gravel et~al.(2011)Gravel, Henn, Gutenkunst, Indap, Marth, Clark, Yu,
  Gibbs, {1000 Genomes Project}, and
  Bustamante]{gravelDemographicHistoryRare2011a}
Gravel, S., Henn, B.~M., Gutenkunst, R.~N., Indap, A.~R., Marth, G.~T., Clark,
  A.~G., Yu, F., Gibbs, R.~A., {1000 Genomes Project}, and Bustamante, C.~D.
  2011.
\newblock Demographic history and rare allele sharing among human populations.
\newblock {\em Proceedings of the National Academy of Sciences of the United
  States of America\/}, {108}(29): 11983--11988.

\bibitem[Haldane(1933)Haldane]{haldanePartPlayedRecurrent1933}
Haldane, J. B.~S. 1933.
\newblock The {{Part Played}} by {{Recurrent Mutation}} in {{Evolution}}.
\newblock {\em The American Naturalist\/}, {67}(708): 5--19.

\bibitem[Hammond et~al.(2021)Hammond, Pollegioni, Persampieri, North, Minuz,
  Trusso, Bucci, Kyrou, Morianou, Simoni,
  et~al.]{hammondGenedriveSuppressionMosquito2021}
Hammond, A., Pollegioni, P., Persampieri, T., North, A., Minuz, R., Trusso, A.,
  Bucci, A., Kyrou, K., Morianou, I., Simoni, A., et~al. 2021.
\newblock Gene-drive suppression of mosquito populations in large cages as a
  bridge between lab and field.
\newblock {\em Nature Communications\/}, {12}(1): 4589.

\bibitem[Harris and Pritchard(2017)Harris and
  Pritchard]{harrisRapidEvolutionHuman2017}
Harris, K. and Pritchard, J.~K. 2017.
\newblock Rapid evolution of the human mutation spectrum.
\newblock {\em eLife\/}, {6}: e24284.

\bibitem[Hoermann et~al.(2022)Hoermann, Habtewold, Selvaraj, Del~Corsano,
  Capriotti, Inghilterra, Kebede, Christophides, and
  Windbichler]{hoermannGeneDriveMosquitoes2022}
Hoermann, A., Habtewold, T., Selvaraj, P., Del~Corsano, G., Capriotti, P.,
  Inghilterra, M.~G., Kebede, T.~M., Christophides, G.~K., and Windbichler, N.
  2022.
\newblock Gene drive mosquitoes can aid malaria elimination by retarding
  {{Plasmodium}} sporogonic development.
\newblock {\em Science Advances\/}, {8}(38): eabo1733.

\bibitem[Huestis et~al.(2019)Huestis, Dao, Diallo, Sanogo, Samake, Yaro,
  Ousman, Linton, Krishna, Veru,
  et~al.]{huestisWindborneLongdistanceMigration2019}
Huestis, D.~L., Dao, A., Diallo, M., Sanogo, Z.~L., Samake, D., Yaro, A.~S.,
  Ousman, Y., Linton, Y.-M., Krishna, A., Veru, L., et~al. 2019.
\newblock Windborne long-distance migration of malaria mosquitoes in the
  {{Sahel}}.
\newblock {\em Nature\/}, {574}(7778): 404--408.

\bibitem[Hwang and Green(2004)Hwang and Green]{hwangBayesianMarkovChain2004}
Hwang, D.~G. and Green, P. 2004.
\newblock Bayesian {{Markov}} chain {{Monte Carlo}} sequence analysis reveals
  varying neutral substitution patterns in mammalian evolution.
\newblock {\em Proceedings of the National Academy of Sciences\/}, {101}(39):
  13994--14001.

\bibitem[Janzen and Mir{\'o}~Pina(2022)Janzen and
  Mir{\'o}~Pina]{janzenEstimatingTimeAdmixture2022}
Janzen, T. and Mir{\'o}~Pina, V. 2022.
\newblock Estimating the time since admixture from phased and unphased
  molecular data.
\newblock {\em Molecular Ecology Resources\/}, {22}(3): 908--926.

\bibitem[Jenkins and Song(2011)Jenkins and
  Song]{jenkinsEffectRecurrentMutation2011}
Jenkins, P.~A. and Song, Y.~S. 2011.
\newblock The effect of recurrent mutation on the frequency spectrum of a
  segregating site and the age of an allele.
\newblock {\em Theoretical Population Biology\/}, {80}(2): 158--173.

\bibitem[Johnson et~al.(2022)Johnson, Adams, and
  Voight]{johnsonIdentifyingRareVariants2022a}
Johnson, K.~E., Adams, C.~J., and Voight, B.~F. 2022.
\newblock Identifying rare variants inconsistent with identity-by-descent in
  population-scale whole-genome sequencing data.
\newblock {\em Methods in Ecology and Evolution\/}, {13}(11): 2429--2442.

\bibitem[Kamdem et~al.(2012)Kamdem, Fossog, Simard, Etouna, Ndo, Kengne,
  Bouss{\`e}s, Etoa, {Awono-Ambene}, Fontenille,
  et~al.]{kamdemAnthropogenicHabitatDisturbance2012}
Kamdem, C., Fossog, B.~T., Simard, F., Etouna, J., Ndo, C., Kengne, P.,
  Bouss{\`e}s, P., Etoa, F.-X., {Awono-Ambene}, P., Fontenille, D., et~al.
  2012.
\newblock Anthropogenic {{Habitat Disturbance}} and {{Ecological Divergence}}
  between {{Incipient Species}} of the {{Malaria Mosquito Anopheles}} gambiae.
\newblock {\em PLOS ONE\/}, {7}(6): e39453.

\bibitem[Karlin and McGregor(1967)Karlin and
  McGregor]{karlinNumberMutantForms1967}
Karlin, S. and McGregor, J. 1967.
\newblock The number of mutant forms maintained in a population.
\newblock {\em Proceedings of the Fifth Berkeley Symposium on Mathematical
  Statistics and Probability, Volume 4: Biology and Problems of Health\/},
  {5.4}: 415--439.

\bibitem[Kelleher et~al.(2016)Kelleher, Etheridge, and
  McVean]{kelleherEfficientCoalescentSimulation2016}
Kelleher, J., Etheridge, A.~M., and McVean, G. 2016.
\newblock Efficient {{Coalescent Simulation}} and {{Genealogical Analysis}} for
  {{Large Sample Sizes}}.
\newblock {\em PLOS Computational Biology\/}, {12}(5): e1004842.

\bibitem[Khatri and Burt(2019)Khatri and
  Burt]{khatriRobustEstimationRecent2019}
Khatri, B.~S. and Burt, A. 2019.
\newblock Robust {{Estimation}} of {{Recent Effective Population Size}} from
  {{Number}} of {{Independent Origins}} in {{Soft Sweeps}}.
\newblock {\em Molecular Biology and Evolution\/}, {36}(9): 2040--2052.

\bibitem[Kiezun et~al.(2013)Kiezun, Pulit, Francioli, van Dijk, Swertz,
  Boomsma, van Duijn, Slagboom, van Ommen, Wijmenga,
  et~al.]{kiezunDeleteriousAllelesHuman2013}
Kiezun, A., Pulit, S.~L., Francioli, L.~C., van Dijk, F., Swertz, M., Boomsma,
  D.~I., van Duijn, C.~M., Slagboom, P.~E., van Ommen, G. J.~B., Wijmenga, C.,
  et~al. 2013.
\newblock Deleterious {{Alleles}} in the {{Human Genome Are}} on {{Average
  Younger Than Neutral Alleles}} of the {{Same Frequency}}.
\newblock {\em PLOS Genetics\/}, {9}(2): e1003301.

\bibitem[Kimura(1971)Kimura]{kimuraTheoreticalFoundationPopulation1971}
Kimura, M. 1971.
\newblock Theoretical foundation of population genetics at the molecular level.
\newblock {\em Theoretical Population Biology\/}, {2}(2): 174--208.

\bibitem[Kimura and Crow(1964)Kimura and Crow]{kimuraNumberAllelesThat1964}
Kimura, M. and Crow, J.~F. 1964.
\newblock The {{Number}} of {{Alleles That Can Be Maintained}} in a {{Finite
  Population}}.
\newblock {\em Genetics\/}, {49}(4): 725--738.

\bibitem[Li et~al.(1985)Li, Wu, and Luo]{liNewMethodEstimating1985}
Li, W.~H., Wu, C.~I., and Luo, C.~C. 1985.
\newblock A new method for estimating synonymous and nonsynonymous rates of
  nucleotide substitution considering the relative likelihood of nucleotide and
  codon changes.
\newblock {\em Molecular Biology and Evolution\/}, {2}(2): 150--174.

\bibitem[Maruyama(1974)Maruyama]{maruyamaAgeRareMutant1974}
Maruyama, T. 1974.
\newblock The age of a rare mutant gene in a large population.
\newblock {\em American Journal of Human Genetics\/}, {26}(6): 669--673.

\bibitem[Mathieson and McVean(2014)Mathieson and
  McVean]{mathiesonDemographyAgeRare2014}
Mathieson, I. and McVean, G. 2014.
\newblock Demography and the {{Age}} of {{Rare Variants}}.
\newblock {\em PLOS Genetics\/}, {10}(8): e1004528.

\bibitem[Mathieson and Reich(2017)Mathieson and
  Reich]{mathiesonDifferencesRareVariant2017}
Mathieson, I. and Reich, D. 2017.
\newblock Differences in the rare variant spectrum among human populations.
\newblock {\em PLOS Genetics\/}, {13}(2): e1006581.

\bibitem[Messer and Petrov(2013)Messer and
  Petrov]{messerPopulationGenomicsRapid2013}
Messer, P.~W. and Petrov, D.~A. 2013.
\newblock Population genomics of rapid adaptation by soft selective sweeps.
\newblock {\em Trends in Ecology \& Evolution\/}, {28}(11): 659--669.

\bibitem[Miles et~al.(2021)Miles, Rodrigues, Ralph, Harding, Pisupati, Rae, and
  Millar]{milesCgghScikitallelV12021}
Miles, A., Rodrigues, M.~F., Ralph, P., Harding, N., Pisupati, R., Rae, S., and
  Millar, T. 2021.
\newblock Cggh/scikit-allel: V1.3.3.
\newblock Zenodo.

\bibitem[Nelson et~al.(2021)Nelson, Cornejo, and
  Consortium]{nelsonEvolutionaryImplicationsRecombination2021}
Nelson, J.~T., Cornejo, O.~E., and Consortium, A. 2021.
\newblock Evolutionary implications of recombination differences across
  diverging populations of {{Anopheles}}.
\newblock bioRxiv. 10.1101/2021.02.04.429659, preprint: not peer reviewed.

\bibitem[Novembre and Slatkin(2009)Novembre and
  Slatkin]{novembreLikelihoodBasedInferenceIsolationbyDistance2009}
Novembre, J. and Slatkin, M. 2009.
\newblock Likelihood-{{Based Inference}} in {{Isolation-by-Distance Models
  Using}} the {{Spatial Distribution}} of {{Low-Frequency Alleles}}.
\newblock {\em Evolution\/}, {63}(11): 2914--2925.

\bibitem[O'Connor et~al.(2015)O'Connor, Fu, {NHLBI GO Exome Sequencing
  Project}, {ESP Population Genetics {and} Statistical Analysis Working Group},
  Turner, Mychaleckyj, Logsdon, Auer, Carlson, Leal,
  et~al.]{oconnorRareVariationFacilitates2015b}
O'Connor, T.~D., Fu, W., {NHLBI GO Exome Sequencing Project}, {ESP Population
  Genetics {and} Statistical Analysis Working Group}, Turner, E., Mychaleckyj,
  J.~C., Logsdon, B., Auer, P., Carlson, C.~S., Leal, S.~M., et~al. 2015.
\newblock Rare {{Variation Facilitates Inferences}} of {{Fine-Scale Population
  Structure}} in {{Humans}}.
\newblock {\em Molecular Biology and Evolution\/}, {32}(3): 653--660.

\bibitem[O'Loughlin et~al.(2021)O'Loughlin, Forster, Fuchs, Dottorini, Nolan,
  Crisanti, and Burt]{oloughlinUltraconservedSequencesGenomes2021}
O'Loughlin, S.~M., Forster, A.~J., Fuchs, S., Dottorini, T., Nolan, T.,
  Crisanti, A., and Burt, A. 2021.
\newblock Ultra-conserved sequences in the genomes of highly diverse
  {{Anopheles}} mosquitoes, with implications for malaria vector control.
\newblock {\em G3 Genes{\textbar}Genomes{\textbar}Genetics\/}, {11}(6):
  jkab086.

\bibitem[Palamara et~al.(2012)Palamara, Lencz, Darvasi, and
  Pe'er]{palamaraLengthDistributionsIdentity2012}
Palamara, P.~F., Lencz, T., Darvasi, A., and Pe'er, I. 2012.
\newblock Length {{Distributions}} of {{Identity}} by {{Descent Reveal
  Fine-Scale Demographic History}}.
\newblock {\em The American Journal of Human Genetics\/}, {91}(5): 809--822.

\bibitem[Ralph and Coop(2013)Ralph and Coop]{ralphGeographyRecentGenetic2013}
Ralph, P. and Coop, G. 2013.
\newblock The {{Geography}} of {{Recent Genetic Ancestry}} across {{Europe}}.
\newblock {\em PLOS Biology\/}, {11}(5): e1001555.

\bibitem[Ralph et~al.(2020)Ralph, Thornton, and
  Kelleher]{ralphEfficientlySummarizingRelationships2020}
Ralph, P., Thornton, K., and Kelleher, J. 2020.
\newblock Efficiently {{Summarizing Relationships}} in {{Large Samples}}: {{A
  General Duality Between Statistics}} of {{Genealogies}} and {{Genomes}}.
\newblock {\em Genetics\/}, {215}(3): 779--797.

\bibitem[Ringbauer et~al.(2017)Ringbauer, Coop, and
  Barton]{ringbauerInferringRecentDemography2017}
Ringbauer, H., Coop, G., and Barton, N.~H. 2017.
\newblock Inferring {{Recent Demography}} from {{Isolation}} by {{Distance}} of
  {{Long Shared Sequence Blocks}}.
\newblock {\em Genetics\/}, {205}(3): 1335--1351.

\bibitem[Sargsyan(2015)Sargsyan]{sargsyanAnalyticalFrameworkGeneral2015}
Sargsyan, O. 2015.
\newblock An analytical framework in the general coalescent tree setting for
  analyzing polymorphisms created by two mutations.
\newblock {\em Journal of Mathematical Biology\/}, {70}(4): 913--956.

\bibitem[Schraiber et~al.(2025)Schraiber, Spence, and
  Edge]{schraiberEstimationDemographyMutation2025}
Schraiber, J.~G., Spence, J.~P., and Edge, M.~D. 2025.
\newblock Estimation of demography and mutation rates from one million haploid
  genomes.
\newblock {\em The American Journal of Human Genetics\/}, {112}(9): 2152--2166.

\bibitem[Seplyarskiy et~al.(2021)Seplyarskiy, Soldatov, Koch, McGinty,
  Goldmann, Hernandez, Barnes, Correa, Burchard, Ellinor,
  et~al.]{seplyarskiyPopulationSequencingData2021}
Seplyarskiy, V.~B., Soldatov, R.~A., Koch, E., McGinty, R.~J., Goldmann, J.~M.,
  Hernandez, R.~D., Barnes, K., Correa, A., Burchard, E.~G., Ellinor, P.~T.,
  et~al. 2021.
\newblock Population sequencing data reveal a compendium of mutational
  processes in the human germ line.
\newblock {\em Science\/}, {373}(6558): 1030--1035.

\bibitem[Shetty et~al.(2020)Shetty, {NHLBI Trans-Omics for Precision Medicine
  (TOPMed) Consortium}, {Topmed Population Genetics Working Group}, O'Connell,
  Mitchell, and O'Connor]{shettyRareVariantEnriched2020}
Shetty, A.~C., {NHLBI Trans-Omics for Precision Medicine (TOPMed) Consortium},
  {Topmed Population Genetics Working Group}, O'Connell, J., Mitchell, B.~D.,
  and O'Connor, T.~D. 2020.
\newblock Rare variant enriched identity-by-descent enables the detection of
  distant relatedness and older divergence between populations.
\newblock bioRxiv. 10.1101/2020.05.05.079541, preprint: not peer reviewed.

\bibitem[Smadi(2017)Smadi]{smadiEffectRecurrentMutations2017}
Smadi, C. 2017.
\newblock The {{Effect}} of {{Recurrent Mutations}} on {{Genetic Diversity}} in
  a {{Large Population}} of {{Varying Size}}.
\newblock {\em Acta Applicandae Mathematicae\/}, {149}(1): 11--51.

\bibitem[Snyder et~al.(2015)Snyder, Adey, Kitzman, and
  Shendure]{snyderHaplotyperesolvedGenomeSequencing2015}
Snyder, M.~W., Adey, A., Kitzman, J.~O., and Shendure, J. 2015.
\newblock Haplotype-resolved genome sequencing: Experimental methods and
  applications.
\newblock {\em Nature Reviews Genetics\/}, {16}(6): 344--358.

\bibitem[{The Anopheles gambiae 1000 Genomes Consortium}(2017){The Anopheles
  gambiae 1000 Genomes
  Consortium}]{theanophelesgambiae1000genomesconsortiumGeneticDiversityAfrican2017}
{The Anopheles gambiae 1000 Genomes Consortium} 2017.
\newblock Genetic diversity of the {{African}} malaria vector {{Anopheles}}
  gambiae.
\newblock {\em Nature\/}, {552}(7683): 96--100.

\bibitem[{The Anopheles gambiae 1000 Genomes Consortium}(2020){The Anopheles
  gambiae 1000 Genomes
  Consortium}]{theanophelesgambiae1000genomesconsortiumGenomeVariationPopulation2020}
{The Anopheles gambiae 1000 Genomes Consortium} 2020.
\newblock Genome variation and population structure among 1142 mosquitoes of
  the {{African}} malaria vector species {{Anopheles}} gambiae and
  {{Anopheles}} coluzzii.
\newblock {\em Genome Research\/}, {30}(10): 1533--1546.

\bibitem[Wakeley(2008)Wakeley]{wakeleyCoalescentTheoryIntroduction2009}
Wakeley, J. 2008.
\newblock {\em Coalescent {{Theory}}: {{An Introduction}}\/}.
\newblock Colorado: Roberts \& Company.

\bibitem[Wakeley et~al.(2023)Wakeley, Fan, Koch, and
  Sunyaev]{wakeleyRecurrentMutationAncestry2023}
Wakeley, J., Fan, W.-T.~L., Koch, E., and Sunyaev, S. 2023.
\newblock Recurrent mutation in the ancestry of a rare variant.
\newblock {\em Genetics\/}, {224}(3): iyad049.

\bibitem[Wong et~al.(2024)Wong, Ignatieva, Koskela, Gorjanc, Wohns, and
  Kelleher]{wongGeneralEfficientRepresentation2024}
Wong, Y., Ignatieva, A., Koskela, J., Gorjanc, G., Wohns, A.~W., and Kelleher,
  J. 2024.
\newblock A general and efficient representation of ancestral recombination
  graphs.
\newblock {\em Genetics\/}, {228}(1): iyae100.

\bibitem[{World Health Organisation}(2020){World Health
  Organisation}]{worldhealthorganisationWorldMalariaReport2020}
{World Health Organisation} 2020.
\newblock World {{Malaria Report}} 2020.

\bibitem[{World Health Organisation}(2021){World Health
  Organisation}]{worldhealthorganisationGuidanceFrameworkTesting2021}
{World Health Organisation} 2021.
\newblock Guidance framework for testing genetically modified mosquitoes,
  second edition.

\end{thebibliography}
